# Supplementary material for: Ketogenic Diet Regulates Cardiac Remodeling and Calcium Homeostasis in Diabetic Rat Cardiomyopathy
Source: Int J Mol Sci. 2023 Nov 9;24(22):16142. doi: 10.3390/ijms242216142 (PMC10671812; doi:10.3390/ijms242216142)
Supplement: Supplementary file 1 [file ijms-24-16142-s001.zip]

Archive with 1 entries (1 files):
- ijms-2664636-supplementary.pdf
